# Supplementary material for: A DNA methylation signature to improve survival prediction of gastric cancer
Source: Clin Epigenetics. 2020 Jan 20;12:15. doi: 10.1186/s13148-020-0807-x (PMC6972030; doi:10.1186/s13148-020-0807-x)
Supplement: Supplementary file 2 — Additional file 2: Table S2. A total of 340 methylation related differentially expression genes were screened in gastric cancer patients from TCGA. [file 13148_2020_807_MOESM2_ESM.xlsx]

## Sheet: Sheet1
Table S2. A total of 340 methylation related differentially expression genes were screened in gastric cancer patients from TCGA.
Gene symbol	Log2 FC	P-value for Log2 FC	FDR for Log2 FC	Pearson coefficient	P-value for Pearson coefficient
APOC3	-5.47137	3.87355e-34	8.82449e-32	-0.410601	3.52821e-15
GBP6	-4.47717	3.78973e-28	4.28168e-26	-0.3703	2.00293e-12
KLK13	-4.23499	4.37402e-27	4.35014e-25	-0.310494	5.47706e-09
NKX6-2	-3.94193	2.56342e-22	1.56929e-20	-0.300806	1.69123e-08
DPT	-3.89683	5.13086e-63	9.72297e-60	-0.390429	9.39961e-14
C2orf40	-3.77319	2.26836e-31	3.97344e-29	-0.371995	1.56046e-12
RNF225	-3.76897	1.70925e-25	1.43957e-23	-0.403465	1.1561e-14
SCNN1B	-3.71145	4.64012e-32	8.67473e-30	-0.353119	2.3168e-11
CALML3	-3.67582	1.17517e-11	1.7312e-10	-0.353342	2.2465e-11
MAB21L3	-3.62324	2.31654e-28	2.72815e-26	-0.404351	9.99268e-15
KRT15	-3.61252	1.96297e-28	2.33152e-26	-0.407157	6.279e-15
ARC	-3.6024	6.2457e-36	1.71305e-33	-0.450274	2.80695e-18
FABP1	-3.42379	1.11762e-17	3.70674e-16	-0.459547	4.60723e-19
NAT8B	-3.3866	1.21939e-30	1.87588e-28	-0.460657	3.69694e-19
UGT1A1	-3.36441	5.5146e-22	3.23808e-20	-0.38526	2.10386e-13
BEST4	-3.34194	8.97911e-65	1.78257e-61	-0.416901	1.20856e-15
SLC15A1	-3.34047	3.29611e-24	2.54944e-22	-0.389133	1.15188e-13
LGALS7B	-3.32918	4.39942e-17	1.34368e-15	-0.429676	1.28275e-16
SPINK2	-3.29327	3.99845e-34	9.02969e-32	-0.375109	9.82931e-13
RXRG	-3.25514	6.40367e-40	2.65067e-37	-0.391326	8.16128e-14
LYPD3	-3.24018	1.6167e-23	1.15411e-21	-0.341632	1.09853e-10
ETNPPL	-3.22061	7.64168e-19	3.00266e-17	-0.35256	2.50255e-11
PHOX2B	-3.21657	3.81666e-17	1.17429e-15	-0.350031	3.54254e-11
SLITRK3	-3.21563	1.98476e-23	1.39196e-21	-0.330899	4.44478e-10
NPPC	-3.16932	4.41842e-28	4.95172e-26	-0.325024	9.33904e-10
MLNR	-3.16528	2.127e-20	1.01925e-18	-0.480931	5.75216e-21
MAMDC2	-3.15972	1.13544e-31	2.04036e-29	-0.315686	2.94272e-09
PHOX2A	-3.12149	1.82154e-18	6.74423e-17	-0.330619	4.60625e-10
DSG3	-3.11238	8.31565e-14	1.6764e-12	-0.374482	1.07926e-12
MEP1A	-3.11006	9.46645e-18	3.17759e-16	-0.336178	2.25009e-10
TMEM35	-3.10998	1.24754e-28	1.52522e-26	-0.341214	1.16116e-10
PENK	-3.09874	4.93634e-17	1.50326e-15	-0.302464	1.39859e-08
MOGAT2	-3.08258	7.34722e-22	4.2249e-20	-0.483843	3.09167e-21
FOXI2	-3.03287	1.73156e-30	2.56899e-28	-0.38303	2.96573e-13
TFF1	-3.01204	1.24774e-19	5.42423e-18	-0.324464	1.00159e-09
SMYD1	-2.97272	3.39819e-11	4.64951e-10	-0.387525	1.48058e-13
PCP4L1	-2.96486	2.98428e-20	1.41668e-18	-0.453884	1.39813e-18
PHGR1	-2.94792	1.74344e-18	6.49544e-17	-0.430135	1.18132e-16
EPHA7	-2.92678	2.98696e-20	1.41668e-18	-0.357386	1.27857e-11
ALDH3A1	-2.90042	3.88386e-26	3.48961e-24	-0.302055	1.46587e-08
FBP2	-2.89772	2.14343e-26	1.98137e-24	-0.35176	2.79439e-11
IL1RN	-2.89486	5.03307e-31	8.25235e-29	-0.519437	9.46859e-25
TMEM253	-2.84254	1.152e-32	2.24425e-30	-0.525274	2.28881e-25
SOSTDC1	-2.83034	7.12844e-18	2.43394e-16	-0.430209	1.16583e-16
ABCG2	-2.81629	3.76357e-41	1.70547e-38	-0.308739	6.73883e-09
IGHV5-78	-2.81171	8.5569e-24	6.29166e-22	-0.417714	1.05064e-15
TINCR	-2.81091	8.50701e-22	4.85167e-20	-0.352132	2.65497e-11
PPP1R3C	-2.8033	8.1188e-31	1.28209e-28	-0.496251	2.04931e-22
ANGPTL7	-2.78258	3.37423e-25	2.78557e-23	-0.321897	1.37762e-09
PCOLCE2	-2.76806	6.25853e-28	6.81248e-26	-0.354613	1.88341e-11
ANGPTL1	-2.75536	9.23689e-21	4.67337e-19	-0.303423	1.25226e-08
SULT1A2	-2.74937	2.30006e-29	3.0249e-27	-0.451082	2.40336e-18
FADS6	-2.74795	1.02932e-14	2.34366e-13	-0.342917	9.25848e-11
SH3GL2	-2.74401	6.30078e-16	1.66464e-14	-0.336303	2.21383e-10
GSTM5	-2.70967	5.73564e-40	2.41534e-37	-0.577178	2.05587e-31
MYH11	-2.70937	4.76969e-15	1.1311e-13	-0.435366	4.58016e-17
CKMT2	-2.69562	4.0298e-36	1.13515e-33	-0.537434	1.08632e-26
AC011239.2	-2.68525	2.52291e-28	2.938e-26	-0.373535	1.24243e-12
PGC	-2.68364	1.36668e-09	1.45201e-08	-0.521298	6.0393e-25
LTF	-2.67467	1.05026e-13	2.08501e-12	-0.370601	1.91621e-12
RBPMS2	-2.66391	4.08472e-24	3.10186e-22	-0.53278	3.53951e-26
DENND2C	-2.64345	4.74256e-34	1.063e-31	-0.41148	3.04244e-15
SYNM	-2.62809	1.5431e-14	3.44759e-13	-0.561032	2.03498e-29
CTD-2089N3.2	-2.62723	6.12054e-19	2.43944e-17	-0.361359	7.29242e-12
MT1M	-2.61694	4.86635e-24	3.65546e-22	-0.406411	7.1068e-15
LRAT	-2.60562	3.809e-17	1.1728e-15	-0.331896	3.91256e-10
CYP2D6	-2.57662	2.69125e-36	7.84603e-34	-0.321728	1.40672e-09
CRYAB	-2.57624	1.45851e-28	1.75738e-26	-0.556401	7.262e-29
SOX21	-2.57298	8.18302e-12	1.24417e-10	-0.493164	4.06781e-22
CKB	-2.57198	4.64654e-31	7.71769e-29	-0.371829	1.59929e-12
LMOD1	-2.56646	1.56048e-18	5.85039e-17	-0.380036	4.68271e-13
HAND2	-2.55401	4.98243e-13	8.9572e-12	-0.372224	1.50859e-12
ANPEP	-2.5101	5.40883e-13	9.65978e-12	-0.409958	3.93102e-15
HPGD	-2.50656	2.26912e-28	2.67988e-26	-0.367617	2.96399e-12
LINC01336	-2.49855	2.06943e-28	2.45098e-26	-0.463128	2.25867e-19
GPX3	-2.48577	6.42164e-40	2.65067e-37	-0.419027	8.37595e-16
AQP3	-2.47919	2.00055e-19	8.45649e-18	-0.434193	5.67189e-17
METTL24	-2.47813	1.28775e-19	5.59233e-18	-0.493035	4.18541e-22
CRABP2	-2.47693	2.50559e-16	6.93611e-15	-0.388572	1.25765e-13
MALL	-2.4709	9.54142e-31	1.48982e-28	-0.477827	1.10798e-20
REP15	-2.45352	6.43694e-18	2.21261e-16	-0.348547	4.33716e-11
EDN3	-2.45208	1.27827e-16	3.6601e-15	-0.415154	1.63036e-15
VSIG2	-2.4434	2.83641e-18	1.0268e-16	-0.64038	2.10181e-40
FRRS1L	-2.43986	5.42339e-13	9.67898e-12	-0.397676	2.96547e-14
GALR1	-2.43618	1.52672e-15	3.82966e-14	-0.375949	8.66905e-13
MZB1	-2.43556	5.66318e-22	3.31133e-20	-0.477271	1.24513e-20
CALY	-2.41345	2.23241e-14	4.86509e-13	-0.351423	2.92709e-11
ELOVL4	-2.40582	4.04784e-28	4.56093e-26	-0.45511	1.1014e-18
ADHFE1	-2.38499	1.07086e-32	2.10585e-30	-0.525245	2.30548e-25
HSPA2	-2.38227	2.33332e-35	5.87512e-33	-0.390682	9.03264e-14
HRASLS2	-2.38056	2.72334e-17	8.52373e-16	-0.360175	8.62808e-12
PLA2G12B	-2.36846	7.7289e-09	7.18114e-08	-0.57366	5.7181e-31
ARL4D	-2.36739	2.62306e-24	2.05169e-22	-0.560455	2.3875e-29
TACR2	-2.33777	1.5276e-11	2.21284e-10	-0.480529	6.26403e-21
BARX1	-2.32928	7.6624e-17	2.26718e-15	-0.391696	7.69899e-14
C8orf88	-2.3254	2.77129e-17	8.65431e-16	-0.374368	1.0977e-12
ADRB3	-2.31481	1.69087e-12	2.83671e-11	-0.375337	9.5001e-13
TPM2	-2.31352	4.40492e-21	2.30415e-19	-0.512892	4.50431e-24
LYNX1	-2.30205	2.87464e-13	5.36453e-12	-0.378821	5.62891e-13
KRT20	-2.29161	3.83656e-08	3.1362e-07	-0.54404	1.96842e-27
LIMS2	-2.27586	1.60777e-24	1.27429e-22	-0.495972	2.18119e-22
LGI4	-2.27358	1.23937e-34	2.91918e-32	-0.31974	1.79661e-09
ACTG2	-2.26777	4.41525e-10	5.04721e-09	-0.486476	1.75421e-21
GFRA1	-2.26513	8.07375e-16	2.09455e-14	-0.316468	2.67702e-09
SPAG17	-2.25079	1.17145e-12	2.01144e-11	-0.423933	3.55778e-16
EMILIN3	-2.24557	2.25766e-23	1.56609e-21	-0.409875	3.98654e-15
CNKSR2	-2.2447	3.35579e-13	6.19582e-12	-0.343997	8.01483e-11
STMN2	-2.24117	1.15448e-12	1.98394e-11	-0.31723	2.44061e-09
RERG	-2.23569	2.03753e-22	1.2611e-20	-0.395221	4.3974e-14
AADAC	-2.22903	2.05159e-12	3.40761e-11	-0.321823	1.39027e-09
LRRC10B	-2.22432	3.51222e-18	1.25363e-16	-0.429489	1.32653e-16
NAP1L2	-2.21711	2.33858e-17	7.40285e-16	-0.365587	3.97794e-12
AC093702.1	-2.21277	3.47665e-08	2.86842e-07	-0.335262	2.53448e-10
JPH2	-2.20833	3.77216e-14	7.95053e-13	-0.393353	5.92166e-14
TAC1	-2.20791	8.991e-07	5.59038e-06	-0.384295	2.44181e-13
TMEM154	-2.20559	2.38021e-29	3.12047e-27	-0.355942	1.56494e-11
S100A2	-2.20156	8.38626e-08	6.41746e-07	-0.428864	1.48347e-16
GNAO1	-2.20041	6.21046e-16	1.6439e-14	-0.378044	6.32891e-13
SLC30A10	-2.17219	2.28451e-10	2.73446e-09	-0.418271	9.54451e-16
CAPN9	-2.17115	2.27501e-11	3.19236e-10	-0.515093	2.67576e-24
COL4A5	-2.16818	1.76733e-20	8.57743e-19	-0.32602	8.24297e-10
DES	-2.16804	5.55497e-08	4.40697e-07	-0.428293	1.64305e-16
ARHGEF26	-2.16425	1.70854e-20	8.32117e-19	-0.398011	2.80956e-14
RP11-420K14.2	-2.16141	1.71373e-07	1.23619e-06	-0.339678	1.42256e-10
RAET1G	-2.1589	6.2228e-17	1.86639e-15	-0.339136	1.52783e-10
LEAP2	-2.1576	5.00227e-32	9.31003e-30	-0.338538	1.65283e-10
FOXD3	-2.15136	2.21743e-12	3.6517e-11	-0.495047	2.68009e-22
ADCY5	-2.14759	2.90311e-15	7.04485e-14	-0.464552	1.69738e-19
RNF150	-2.14648	1.95654e-17	6.22659e-16	-0.305809	9.49632e-09
PPP1R14A	-2.14598	3.12234e-20	1.47753e-18	-0.504321	3.30355e-23
KLF8	-2.1447	4.12256e-30	5.84129e-28	-0.303857	1.19104e-08
GHR	-2.14396	9.6178e-23	6.15924e-21	-0.401645	1.55756e-14
TRIM29	-2.13947	1.29028e-10	1.6144e-09	-0.562737	1.26763e-29
EFS	-2.13474	8.80396e-29	1.10553e-26	-0.46111	3.37846e-19
DUOX1	-2.13438	6.74641e-16	1.77674e-14	-0.337338	1.93399e-10
BHMT2	-2.13262	8.11937e-21	4.14824e-19	-0.53029	6.60853e-26
NPY	-2.12765	5.94446e-08	4.68478e-07	-0.427468	1.90332e-16
TPM1	-2.12598	1.2633e-30	1.93629e-28	-0.533542	2.92101e-26
GPT	-2.10725	2.24592e-16	6.25468e-15	-0.368241	2.7067e-12
ASB2	-2.10067	9.65914e-16	2.48114e-14	-0.44385	9.5078e-18
ATP1B2	-2.09053	3.95706e-24	3.02697e-22	-0.460203	4.04535e-19
LONRF2	-2.08121	9.70259e-14	1.93649e-12	-0.341733	1.08382e-10
ARHGEF25	-2.07112	2.38027e-22	1.46578e-20	-0.564269	8.26634e-30
NKAPL	-2.0677	4.83437e-23	3.20421e-21	-0.649864	6.12255e-42
BARX1-AS1	-2.06718	8.4777e-12	1.28615e-10	-0.473195	2.91073e-20
GUCA2A	-2.06432	2.41348e-06	1.37082e-05	-0.344482	7.5106e-11
INMT-FAM188B	-2.06418	2.24381e-10	2.69348e-09	-0.313231	3.95352e-09
ADRA1D	-2.06262	1.53366e-11	2.22008e-10	-0.412954	2.3711e-15
NDRG4	-2.06002	8.43309e-27	8.02684e-25	-0.370761	1.87172e-12
LINC00675	-2.05913	3.07346e-14	6.56417e-13	-0.589266	5.5589e-33
MYLK	-2.0577	1.34381e-13	2.62528e-12	-0.392327	6.9676e-14
BMP3	-2.03839	2.33592e-07	1.63369e-06	-0.426934	2.09273e-16
SLC22A17	-2.03195	1.5125e-24	1.20336e-22	-0.417487	1.09257e-15
CYP2C18	-2.0304	8.95586e-15	2.05827e-13	-0.346297	5.88305e-11
WFIKKN2	-2.02194	1.31364e-13	2.57236e-12	-0.439872	1.99808e-17
MRGPRF	-2.02035	6.75982e-15	1.57616e-13	-0.495801	2.26574e-22
FBXL22	-2.0135	1.88163e-17	5.99735e-16	-0.411972	2.79981e-15
DMRTA1	-2.01332	3.56115e-12	5.70358e-11	-0.606117	2.79277e-35
COX7A1	-2.00209	4.77232e-33	9.75283e-31	-0.585888	1.54827e-32
DUSP26	-2.00005	4.97745e-15	1.17503e-13	-0.376914	7.5022e-13
KRT17	2.00198	0.000386472	0.00127157	-0.571934	9.40241e-31
TCP11	2.0033	0.000339824	0.00113702	-0.516956	1.71709e-24
CCL20	2.01431	5.41186e-06	2.84838e-05	-0.457289	7.18947e-19
ENC1	2.02045	5.07338e-23	3.34138e-21	-0.396475	3.59717e-14
LINC01356	2.0396	7.0893e-11	9.23892e-10	-0.357496	1.25901e-11
DMRTC2	2.05469	0.0016522	0.00450964	-0.305936	9.35704e-09
RIPPLY3	2.05987	3.50035e-05	0.000151458	-0.317517	2.35701e-09
KISS1R	2.06425	1.37943e-05	6.58366e-05	-0.321509	1.44526e-09
COCH	2.07004	4.61516e-08	3.72159e-07	-0.353912	2.07573e-11
RP11-474D1.2	2.07409	0.000420808	0.00136994	-0.361429	7.21992e-12
NTSR1	2.08726	0.000100766	0.000388652	-0.352077	2.67508e-11
LRFN4	2.1001	9.57538e-22	5.42388e-20	-0.482282	4.31555e-21
LINC00701	2.10069	0.000726993	0.00221148	-0.340771	1.23134e-10
DPEP3	2.10353	0.00110459	0.00318312	-0.319829	1.77712e-09
SMKR1	2.10413	2.32755e-11	3.26279e-10	-0.346973	5.36963e-11
F5	2.10663	4.3496e-07	2.88474e-06	-0.353757	2.12091e-11
ANKRD26P1	2.10819	0.00118388	0.00338193	-0.514314	3.21874e-24
C3orf30	2.11271	0.00188244	0.00505466	-0.435396	4.55503e-17
GBP5	2.11509	2.15296e-08	1.84723e-07	-0.305541	9.79805e-09
PPP1R1B	2.12059	3.05836e-05	0.000134214	-0.7279	5.16148e-57
NEK2	2.12544	1.96945e-19	8.34414e-18	-0.300545	1.74243e-08
SLC30A2	2.14111	3.72943e-05	0.000160189	-0.379772	4.87384e-13
FKBP10	2.14271	4.1518e-09	4.05264e-08	-0.408049	5.41145e-15
AFAP1-AS1	2.1695	8.55551e-05	0.000336363	-0.632709	3.35594e-39
RP11-353N14.5	2.17836	3.12944e-13	5.814e-12	-0.429007	1.44624e-16
M1AP	2.17864	4.78977e-09	4.62136e-08	-0.601362	1.28407e-34
HIST1H2APS3	2.18375	3.50974e-05	0.000151754	-0.362996	5.77345e-12
ZNF663P	2.18432	0.000355827	0.0011824	-0.38261	3.16269e-13
PCSK9	2.1848	1.37963e-08	1.22559e-07	-0.426816	2.13725e-16
TDRD1	2.19376	0.000177611	0.000640756	-0.373513	1.24647e-12
XXbac-B444P24.8	2.20646	6.54888e-06	3.38276e-05	-0.654654	9.77845e-43
MLK7-AS1	2.20983	6.04769e-06	3.14885e-05	-0.367726	2.91739e-12
MET	2.21435	1.89395e-12	3.15834e-11	-0.444925	7.76538e-18
TMPRSS5	2.21635	9.13633e-08	6.93922e-07	-0.696216	2.61861e-50
AC012362.3	2.21941	0.000461487	0.00148543	-0.333622	3.13377e-10
RP3-407E4.4	2.23032	0.00105825	0.00306505	-0.600361	1.76429e-34
DKK1	2.24589	0.00036216	0.00120039	-0.619636	3.16175e-37
SLC6A14	2.25652	5.33875e-07	3.47824e-06	-0.378394	6.00383e-13
PES1P1	2.26157	0.000591855	0.00184813	-0.375821	8.83703e-13
PLEKHG4	2.28188	8.2448e-16	2.13627e-14	-0.37911	5.38805e-13
GRB7	2.29319	7.96092e-08	6.12457e-07	-0.685892	2.6143e-48
CCNYL2	2.30262	0.000439005	0.00142042	-0.343286	8.81401e-11
LA16c-444G7.2	2.31818	0.000697369	0.00213382	-0.461535	3.10462e-19
NFE2L3	2.31848	8.5905e-31	1.34638e-28	-0.573985	5.20537e-31
LINC01460	2.31967	7.13828e-06	3.64846e-05	-0.418282	9.52645e-16
SLC22A31	2.32166	9.35304e-05	0.000363582	-0.388252	1.32195e-13
IZUMO2	2.3568	1.02862e-06	6.31939e-06	-0.441613	1.4453e-17
COL9A3	2.35821	1.37906e-05	6.58302e-05	-0.376921	7.49453e-13
RP11-383J24.1	2.36587	2.61601e-05	0.000117019	-0.478852	8.93059e-21
CLEC2L	2.39386	1.43001e-05	6.79167e-05	-0.588992	6.0435e-33
DCDC2	2.40033	7.37844e-07	4.66001e-06	-0.356858	1.37694e-11
RP11-114G11.4	2.44171	9.39749e-05	0.000365161	-0.513697	3.72505e-24
FAM8A2P	2.4455	0.00292345	0.00740992	-0.400268	1.94928e-14
ECT2	2.44795	3.51836e-31	6.03623e-29	-0.398219	2.71662e-14
CCR8	2.45248	1.78721e-14	3.96745e-13	-0.377811	6.55469e-13
CXCL5	2.47169	3.84461e-05	0.00016451	-0.512701	4.71242e-24
CHST13	2.48763	1.21313e-07	9.03233e-07	-0.344662	7.33126e-11
LAMC2	2.51009	8.05221e-16	2.09157e-14	-0.44791	4.4106e-18
PLA2G2E	2.52327	0.000385838	0.00127037	-0.32542	8.88693e-10
AC008440.10	2.53147	4.7455e-09	4.58252e-08	-0.323159	1.17826e-09
KRT7	2.56003	1.37757e-07	1.01361e-06	-0.784165	1.3085e-71
FAM133A	2.56827	0.000115438	0.000438227	-0.449132	3.49363e-18
CTD-3035D6.2	2.57348	6.9892e-10	7.74534e-09	-0.378638	5.78611e-13
ELF5	2.58655	8.00644e-05	0.000317199	-0.750981	1.58542e-62
AC004231.2	2.58684	4.99168e-05	0.000207563	-0.416715	1.24769e-15
RSPO4	2.58726	3.76851e-05	0.000161685	-0.429185	1.40088e-16
UGT2B10	2.6055	0.00360442	0.00887691	-0.409776	4.05354e-15
C2CD4A	2.63402	1.09614e-10	1.38647e-09	-0.552469	2.10569e-28
SOX14	2.63431	0.000177389	0.00064007	-0.399195	2.32003e-14
CNTD2	2.69826	4.40845e-10	5.0422e-09	-0.386894	1.63326e-13
POU4F1	2.72566	0.000221124	0.000776635	-0.37943	5.13336e-13
CXCL1	2.73016	7.61039e-12	1.16176e-10	-0.308998	6.53608e-09
NT5DC4	2.7444	5.87746e-14	1.20705e-12	-0.512521	4.91646e-24
TDRD5	2.76276	1.71054e-10	2.09557e-09	-0.555022	1.05653e-28
CREG2	2.77622	2.945e-10	3.46534e-09	-0.419703	7.44969e-16
MIOX	2.7868	5.58875e-08	4.43209e-07	-0.590398	3.93315e-33
RP5-858B6.1	2.78935	2.1059e-06	1.21063e-05	-0.415128	1.63766e-15
MAPK15	2.82235	5.03976e-17	1.5314e-15	-0.360427	8.32565e-12
LINC01446	2.84072	0.000805189	0.00241673	-0.508319	1.31317e-23
LGR5	2.85496	9.82943e-10	1.06577e-08	-0.330859	4.46758e-10
NPPB	2.85613	0.000895441	0.00265266	-0.302159	1.44843e-08
TRIM72	2.87766	9.30615e-08	7.05791e-07	-0.369922	2.11703e-12
RP11-150O12.3	2.88313	1.22082e-08	1.09665e-07	-0.643075	7.79497e-41
CTC-455F18.1	2.88594	2.39399e-08	2.03394e-07	-0.349848	3.63193e-11
DDX53	2.89746	0.000659799	0.00203424	-0.555831	8.4809e-29
BAMBI	2.90283	7.76035e-11	1.00662e-09	-0.45634	8.6612e-19
NXF3	2.92528	4.57005e-07	3.01607e-06	-0.312572	4.27779e-09
COX6B2	2.9282	2.16152e-11	3.04233e-10	-0.359386	9.64732e-12
RP11-267A15.3	2.94574	7.28585e-08	5.64166e-07	-0.402847	1.27939e-14
COL1A1	3.01451	1.22125e-21	6.80667e-20	-0.374101	1.14215e-12
RP4-738P15.1	3.02299	1.72914e-06	1.01162e-05	-0.377961	6.40914e-13
ASCL1	3.05237	0.000598934	0.0018666	-0.411927	2.82128e-15
TNFRSF11B	3.06624	3.94982e-12	6.29706e-11	-0.366352	3.56154e-12
CLDN2	3.09208	7.22604e-09	6.74701e-08	-0.34158	1.10619e-10
HOTTIP	3.11261	4.45366e-09	4.31798e-08	-0.553407	1.63566e-28
FOXJ1	3.11717	2.10097e-08	1.80671e-07	-0.483817	3.10864e-21
LINC00898	3.2183	5.3532e-06	2.82214e-05	-0.55419	1.32374e-28
HP	3.23689	1.79069e-06	1.04295e-05	-0.350277	3.42516e-11
RP11-80F22.15	3.29914	0.000612179	0.00190276	-0.582024	4.92366e-32
LINC00460	3.31473	1.80703e-10	2.20407e-09	-0.566912	3.93121e-30
HOXA13	3.32052	4.97811e-11	6.62847e-10	-0.309784	5.95769e-09
DLL3	3.37298	1.40655e-07	1.0322e-06	-0.329221	5.50322e-10
FIRRE	3.38408	8.58374e-18	2.89528e-16	-0.595212	8.89695e-34
LINC00941	3.40743	3.35873e-13	6.19582e-12	-0.455566	1.00755e-18
PRSS21	3.42304	1.22449e-08	1.09925e-07	-0.721635	1.29497e-55
STK31	3.51339	5.29933e-16	1.4144e-14	-0.665504	1.35228e-44
FOXH1	3.54088	1.54102e-12	2.59786e-11	-0.544058	1.95931e-27
INHA	3.5554	4.69834e-07	3.09389e-06	-0.340198	1.32814e-10
CYP2W1	3.56653	2.29285e-08	1.95639e-07	-0.405129	8.78793e-15
HOXA10	3.64215	1.09426e-16	3.16144e-15	-0.665681	1.25918e-44
CILP2	3.70499	2.15767e-15	5.32583e-14	-0.326287	7.97157e-10
AC068134.6	3.72728	1.05059e-06	6.44103e-06	-0.321956	1.36757e-09
C6orf223	3.72777	3.21328e-14	6.84176e-13	-0.456545	8.32037e-19
AC092198.1	3.7568	2.50024e-09	2.54916e-08	-0.397837	2.88952e-14
RP11-775L16.1	3.76866	3.91478e-05	0.000167186	-0.306199	9.07484e-09
RP11-501C14.5	3.77731	4.84372e-05	0.000202076	-0.408489	5.02842e-15
ANKRD33	3.78182	1.16575e-07	8.70499e-07	-0.444787	7.97133e-18
MAGEB6	3.78738	1.80254e-05	8.35905e-05	-0.42475	3.08079e-16
F2	3.82629	3.15849e-08	2.62201e-07	-0.477174	1.2708e-20
LINC00601	3.85498	1.4923e-05	7.05612e-05	-0.448581	3.88145e-18
AP000351.13	3.85555	1.28309e-06	7.73563e-06	-0.441422	1.49777e-17
NKX2-1	3.88705	0.000305661	0.00103626	-0.343835	8.19018e-11
CEL	3.91689	1.74671e-05	8.1326e-05	-0.459792	4.38858e-19
FGF20	3.92658	1.13697e-06	6.92483e-06	-0.454598	1.2169e-18
MAGEB2	3.96357	0.00024927	0.00086478	-0.571606	1.03315e-30
AC104654.1	3.96745	3.5866e-09	3.54914e-08	-0.452125	1.9657e-18
TUBA3C	4.10213	3.74609e-05	0.000160756	-0.40131	1.64525e-14
RP11-867G2.5	4.11175	7.3695e-12	1.12705e-10	-0.568317	2.64105e-30
HOXA10-AS	4.14371	2.14798e-14	4.69895e-13	-0.613791	2.25374e-36
C10orf126	4.2497	1.88055e-06	1.08965e-05	-0.555118	1.02949e-28
RP11-474D1.3	4.27724	2.14612e-07	1.51365e-06	-0.4034	1.16849e-14
AC012531.25	4.36513	3.64937e-20	1.71415e-18	-0.328396	6.11037e-10
NOX1	4.41078	3.00635e-13	5.59529e-12	-0.489034	1.0067e-21
LUZP4	4.43338	0.000433633	0.00140653	-0.34625	5.92091e-11
SPDYC	4.45931	1.49325e-13	2.89417e-12	-0.657889	2.78e-43
AC012363.4	4.46609	1.67552e-21	9.27655e-20	-0.439882	1.99413e-17
TCAM1P	4.48035	1.17196e-11	1.72707e-10	-0.50804	1.40125e-23
HOXC11	4.49311	2.09217e-21	1.14315e-19	-0.448717	3.78153e-18
FMR1NB	4.57507	8.45734e-05	0.000333069	-0.515075	2.6874e-24
ZNF280A	4.58445	5.4553e-10	6.15178e-09	-0.352748	2.43842e-11
ZNF716	4.60779	1.5344e-08	1.35356e-07	-0.310151	5.70403e-09
AC074389.5	4.62593	2.86964e-05	0.000126867	-0.306906	8.35624e-09
PAGE2B	4.68441	9.07517e-05	0.000354254	-0.423612	3.76458e-16
LY6G6D	4.69638	0.000136755	0.000508909	-0.663741	2.74411e-44
RP11-366H4.1	4.80026	8.70855e-05	0.000341605	-0.501562	6.19967e-23
FTHL17	4.90265	0.000339409	0.00113581	-0.369289	2.32273e-12
HOXA11	4.92024	9.43899e-18	3.17092e-16	-0.479249	8.21256e-21
ASB4	4.95702	3.9451e-08	3.21767e-07	-0.335109	2.58547e-10
NAA11	4.95712	5.47631e-06	2.87794e-05	-0.422872	4.28686e-16
C4BPA	4.97927	3.46322e-15	8.33613e-14	-0.346371	5.82514e-11
SALL4	4.9907	2.6198e-22	1.60146e-20	-0.557562	5.28946e-29
CPN1	5.07001	5.15587e-08	4.12094e-07	-0.372269	1.49857e-12
IGFBP1	5.19762	9.95901e-12	1.48921e-10	-0.340214	1.32534e-10
LEFTY1	5.20223	3.21532e-10	3.75565e-09	-0.613	2.93021e-36
CXorf67	5.23654	9.93791e-06	4.90483e-05	-0.33115	4.30465e-10
CT83	5.32847	5.79766e-11	7.64404e-10	-0.777392	1.25127e-69
MAGEB1	5.3742	2.97445e-05	0.000131069	-0.323838	1.08278e-09
SP8	5.38396	1.07246e-12	1.84832e-11	-0.312168	4.4891e-09
PAGE1	5.3868	2.41808e-07	1.68486e-06	-0.30916	6.41265e-09
SOHLH1	5.40443	2.60734e-06	1.47051e-05	-0.348485	4.37366e-11
CALCA	5.7044	1.47631e-05	6.98845e-05	-0.319227	1.91313e-09
COX7B2	5.82657	1.77625e-06	1.03534e-05	-0.305666	9.6567e-09
IGF2BP1	6.23559	1.77894e-13	3.42086e-12	-0.308179	7.19743e-09
PIWIL1	6.26913	7.12354e-16	1.86428e-14	-0.61434	1.87701e-36
DCAF4L2	6.46099	4.27744e-06	2.30366e-05	-0.554867	1.10185e-28
LINC00392	6.49056	3.29898e-06	1.82141e-05	-0.617382	6.7762e-37
HOXC-AS3	6.5534	5.1167e-20	2.35708e-18	-0.551286	2.89281e-28
AC106875.1	6.65216	6.064e-09	5.75479e-08	-0.474245	2.34126e-20
KRTAP3-1	6.6919	3.85856e-06	2.10032e-05	-0.426148	2.40606e-16
DUSP27	6.70665	3.50834e-10	4.07757e-09	-0.378822	5.62803e-13
CSAG1	6.81285	1.50762e-12	2.54981e-11	-0.627898	1.83307e-38
CLDN6	6.96251	1.73334e-11	2.48925e-10	-0.316941	2.52786e-09
PAGE2	7.09627	4.84761e-06	2.5804e-05	-0.42487	3.01618e-16
MAGEA10	7.2262	5.11425e-08	4.08845e-07	-0.376658	7.79531e-13
MAGEC2	7.60164	4.0109e-06	2.17501e-05	-0.379119	5.38057e-13
MAGEA1	7.78513	6.25105e-08	4.91021e-07	-0.357812	1.20428e-11
FGF19	7.82624	7.41858e-14	1.50136e-12	-0.370973	1.81411e-12
APOA2	8.58281	1.17281e-10	1.47539e-09	-0.387647	1.45288e-13
CTAG2	8.68651	2.5412e-07	1.76248e-06	-0.385471	2.03649e-13
MAGEA4	9.83428	1.03387e-08	9.39042e-08	-0.413672	2.09889e-15
FC, fold change; FDR, false discovery rate.
